# Supplementary material for: Friendship Network and Dental Brushing Behavior among Middle School Students: An Agent Based Modeling Approach
Source: PLoS One. 2017 Jan 19;12(1):e0169236. doi: 10.1371/journal.pone.0169236 (PMC5245796; doi:10.1371/journal.pone.0169236)
Supplement: S1 Table — (XLSX) [file pone.0169236.s003.xlsx]

## Sheet: final_girls_to_hadi_m
Education Score	Economy Score	First assessment - DailyBrush	Second assessment - DailyBrush
4	7	1	1
6	4	1	1
4	5	1	2
3	8	1	1
5	4	1	1
3	5	3	2
4	8	1	1
2	8	3	3
5	5	2	2
3	5	3	3
3	7	3	2
5	7	2	1
4	6	3	2
5	4	2	1
3	7	1	1
2	7	2	2
2	5	1	2
3	5	3	4
2	4	1	1
4	5	3	3
3	6	1	1
4	6	2	2
2	4	1	3
4	6	2	3
3	6	2	1
5	6	1	1
4	5	1	1
2	8	3	2
2	6	2	2
4	7	1	1
4	6	2	1
4	4	2	2
3	5	2	2
4	6	1	1
4	6	3	2
2	7	2	2
2	8	2	1
2	7	2	2
3	5	1	1
2	6	2	2
4	5	1	2
2	7	1	1
3	8	1	1
2	7	1	1
2	6	2	2
4	4	2	2
2	8	2	3
2	5	1	1
3	7	2	2
5	4	1	2
2	7	2	2
6	4	1	1
3	6	2	1
6	4	1	2
3	4	1	2
3	8	2	2
4	8	1	1
4	7	3	2
5	8	2	2
2	7	2	1
2	6	2	2
2	5	2	1
3	5	3	1
4	4	1	2
5	5	2	2
4	5	1	1
6	4	1	1
2	5	2	2
2	7	2	2
4	5	1	2
3	6	2	2
3	8	2	1
2	6	2	1
3	7	1	2
2	7	2	2
4	4	2	2
3	8	2	1
2	6	2	1
4	5	1	1
2	7	4	4
5	7	3	3
3	5	1	2
2	6	2	3
2	6	1	1
2	8	1	1
4	6	2	2
4	6	3	3
2	8	3	2
2	6	2	3
2	7	2	1
2	7	2	1
4	5	2	2
6	5	2	2
4	5	2	2
4	5	1	1
2	5	3	3
5	6	2	2
4	5	1	2
4	8	2	2
4	5	1	1
2	7	2	2
4	5	1	1
2	7	1	1
2	6	1	1
4	4	2	2
3	4	3	2
4	6	2	2
2	8	2	2
4	4	1	1
2	8	1	1
3	5	3	4
2	6	1	1
3	6	2	2
6	5	1	1
3	8	2	2
4	6	1	2
4	7	3	2
6	4	1	1
5	6	2	1
2	8	4	4
4	7	2	2
3	7	2	2
4	4	1	1
2	6	2	2
3	6	2	1
2	5	2	1
3	5	1	1
2	7	2	1
3	6	2	2
4	6	1	1
2	5	1	2
2	8	3	2
4	6	2	2
3	6	2	1
4	5	2	2
4	6	2	1
3	4	2	2
2	6	1	1
2	8	3	2
5	5	4	1
5	6	2	1
2	7	2	1
6	5	2	1
2	6	2	2
3	6	1	1
4	8	2	2
2	7	1	1
3	6	2	1
3	8	2	1
4	4	2	1
6	5	2	2
2	4	2	2
3	4	1	1
2	5	1	2
2	8	1	2
4	7	1	1
4	4	1	1
2	6	1	2
2	4	2	2
3	4	2	1
4	7	2	2
3	8	1	1
3	6	2	2
4	7	2	1
4	7	3	1
4	6	2	1
5	5	1	1
5	5	1	1
3	8	2	2
4	6	2	1
5	5	1	1
4	7	2	2
4	5	1	1
4	5	1	1
4	6	1	1
4	5	1	1
4	6	1	1
5	5	1	1
3	8	2	2
4	6	2	2
2	5	1	1
5	7	2	2
2	5	2	2
2	8	2	2
4	4	2	1
4	6	1	1
2	5	1	1
5	7	2	1
4	8	1	1
6	7	2	2
6	7	1	1
2	8	1	1
4	5	2	2
2	7	2	2
3	6	2	2
2	6	1	1
2	9	4	2
5	5	1	1
4	7	2	1
4	5	2	2
4	5	1	1
